# Supplementary material for: A systematic review protocol for quantifying bycatch of critically endangered leatherback sea turtles within the Pacific Ocean basin
Source: Environ Evid. 2024 Nov 29;13:27. doi: 10.1186/s13750-024-00352-3 (PMC11605985; doi:10.1186/s13750-024-00352-3)
Supplement: Supplementary file 1 — Supplementary Material 1: Additional file 1 Scoping and independent article information including: List of abbreviations for criteria of interest for scoping articles; List of 10 scoping articles and how they satisfy the criteria of interest; List of keywords taken from scoping articles; List of independent articles generated to test search methodology. [file 13750_2024_352_MOESM1_ESM.xlsx]

## Sheet: README
Description of the information within each sheet of this Excel file
Sheet tab name	Summary of content
CriteriaAbbreviationCodes	Selection criteria of scoping articles, abbreviation codes
ScopingArticles_Criteria	Each of ten scoping articles and which selection criteria they meet. Figure A1. The frequency that certain criteria were present in the chosen articles to highlight potential bias.
ScopingArticles_Keywords	Scoping articles chosen were put through word cloud analysis to determine keywords from the title, abstract, and keywords provided during publication.
IndependentArticles	Ten independent articles were chosen based on a Google Scholar search by relevance with keywords "Pacific leatherback bycatch". They are listed here.

## Sheet: CriteriaAbbreviationCodes
Category	Abbreviation	Characteristic
Region	NP	North Pacific
	EP	East Pacific
	WP	West Pacific
	SP	South Pacific
	CP	Central Pacific
Fishery	DT	Direct take
	GN	Gillnet
	LL	Longline
	PS	Purse seine
	SJ	Squid jigger
	TW	Trawler
Target species	TN	Tuna
	BF	Billfish
Fishery size	IN	Industrial
	SS	Small-scale
Source	AC	Academic
	GY	Grey

## Sheet: Scoping Articles_Criteria
Citation	Abbreviation	Species	NP	EP	WP	SP	CP	DT	GN	LL	PS	SJ	TW	TN	BF	IN	SS	AC	GY
Alfaro-Shigueto, J., Mangel, J. C., Darquea, J., Donoso, M., Baquero, A., Doherty, P. D., & Godley, B. J. (2018). Untangling the impacts of nets in the southeastern Pacific: Rapid assessment of marine turtle bycatch to set conservation priorities in small-scale fisheries. Fisheries research, 206, 185-192.	Alfa2018	1		1		1			1					1	1		1	1
Barbour, N., Shillinger, G. L., Gurarie, E., Hoover, A. L., Gaspar, P., Temple‐Boyer, J., ... & Bailey, H. (2023). Incorporating multidimensional behavior into a risk management tool for a critically endangered and migratory species. Conservation Biology, 37(5), e14114.	Barb2023	1		1		1		1	1	1	1	1	1	1		1	1	1
Humber, F., Godley, B. J., & Broderick, A. C. (2014). So excellent a fishe: a global overview of legal marine turtle fisheries. Diversity and Distributions, 20(5), 579-590.	Humb2014	1						1										1
Molony, B. (2007). Overview of purse-seine and longline bycatch issues in the western and central Pacific Ocean.	Molo2007	1			1		1			1	1								1
Ortiz-Alvarez, C., Pajuelo, M., Grados, D., Abrego, M. E., Rebeca Barragan-Rocha, A., Barrantes, M., ... & Alfaro-Shigueto, J. (2020). Rapid assessments of leatherback small-scale fishery bycatch in internesting areas in the eastern Pacific Ocean. Frontiers in Marine Science, 6, 813.	Orti2020	1		1		1			1	1							1	1
Peatman, T., Allain, V., Bell, L., Muller, B., Panizza, A., Phillip, N. B., ... & Nicol, S. (2023). Estimating trends and magnitudes of bycatch in the tuna fisheries of the Western and Central Pacific Ocean. Fish and Fisheries.	Peat2023	1			1		1			1	1			1	1	1		1
Roe, J. H., Morreale, S. J., Paladino, F. V., Shillinger, G. L., Benson, S. R., Eckert, S. A., ... & Spotila, J. R. (2014). Predicting bycatch hotspots for endangered leatherback turtles on longlines in the Pacific Ocean. Proceedings of the Royal Society B: Biological Sciences, 281(1777), 20132559.	Roe2014	1	1	1	1	1	1			1				1	1	1		1
Wallace, B. P., Kot, C. Y., DiMatteo, A. D., Lee, T., Crowder, L. B., & Lewison, R. L. (2013). Impacts of fisheries bycatch on marine turtle populations worldwide: toward conservation and research priorities. Ecosphere, 4(3), 1-49.	Wall2013	1							1	1			1			1	1	1
Work, T. M., & Balazs, G. H. (2002). Necropsy findings in sea turtles taken as bycatch in the North Pacific longline fishery.	Work2002	1	1							1				1		1			1
Zeeberg, J., Corten, A., & de Graaf, E. (2006). Bycatch and release of pelagic megafauna in industrial trawler fisheries off Northwest Africa. Fisheries research, 78(2-3), 186-195.	Zeeb2006	1											1			1		1
Total	NA	10	2	4	3	4	3	2	4	7	3	1	3	5	3	6	4	8	2
Average	4.11111
Figure A1. The frequency that certain characteristics were present in the chosen articles; mean is 4.11.

## Sheet: Scoping Articles_Keywords
Citation	Abbreviation	Keywords
Alfaro-Shigueto, J., Mangel, J. C., Darquea, J., Donoso, M., Baquero, A., Doherty, P. D., & Godley, B. J. (2018). Untangling the impacts of nets in the southeastern Pacific: Rapid assessment of marine turtle bycatch to set conservation priorities in small-scale fisheries. Fisheries research, 206, 185-192.	Barb2023	peru ecuador chile ports turtles bycatch fisheries small-scale surveys across data fishers survey areas conservation estimated fleets future gillnet given harbors information marine pacific priority respectively southeastern study surveyed total turtle work
Barbour, N., Shillinger, G. L., Gurarie, E., Hoover, A. L., Gaspar, P., Temple‐Boyer, J., ... & Bailey, H. (2023). Incorporating multidimensional behavior into a risk management tool for a critically endangered and migratory species. Conservation Biology, 37(5), e14114.	Hoov2023	behaviors data fishing monthly risk estimates interactions leatherback movement multidimensional residential spatial–temporal turtles behavior conservation create deep-diving density diving effort gear high-risk management maps pacific population potential relative results threat tool tools tracks turtle used
Humber, F., Godley, B. J., & Broderick, A. C. (2014). So excellent a fishe: a global overview of legal marine turtle fisheries. Diversity and Distributions, 20(5), 579-590.	Humb2014	take legal marine turtles global turtle bycatch comprehensive countries country current direct estimates level permit provide species total year
Molony, B. (2007). Overview of purse-seine and longline bycatch issues in the western and central Pacific Ocean.	Molo2007	bycatch fisheries review wcp-ca available data pacific reports central information report western area brief briefly industrialised national purse-seine
Ortiz-Alvarez, C., Pajuelo, M., Grados, D., Abrego, M. E., Rebeca Barragan-Rocha, A., Barrantes, M., ... & Alfaro-Shigueto, J. (2020). Rapid assessments of leatherback small-scale fishery bycatch in internesting areas in the eastern Pacific Ocean. Frontiers in Marine Science, 6, 813.	Orti2020	bycatch areas leatherback fisheries beaches nesting small-scale countries inter-nesting interviews leatherbacks pacific ports reported across assessed assessments colombia conducted conservation costa eastern efforts events fishing focused gillnets longlines mexico nicaragua ocean panama population rapid rica
Peatman, T., Allain, V., Bell, L., Muller, B., Panizza, A., Phillip, N. B., ... & Nicol, S. (2023). Estimating trends and magnitudes of bycatch in the tuna fisheries of the Western and Central Pacific Ocean. Fish and Fisheries.	Peat2023	fishing species catch estimates fisheries trends bycatch marine sea tuna
Roe, J. H., Morreale, S. J., Paladino, F. V., Shillinger, G. L., Benson, S. R., Eckert, S. A., ... & Spotila, J. R. (2014). Predicting bycatch hotspots for endangered leatherback turtles on longlines in the Pacific Ocean. Proceedings of the Royal Society B: Biological Sciences, 281(1777), 20132559.	Roe2014	pacific nesting risk bycatch leatherback management predicted turtles waters broad conservation coriacea eastern fisheries high hotspots identified ocean pelagic populations,we sea seas several source tropical turtles,dermochelys western
Wallace, B. P., Kot, C. Y., DiMatteo, A. D., Lee, T., Crowder, L. B., & Lewison, R. L. (2013). Impacts of fisheries bycatch on marine turtle populations worldwide: toward conservation and research priorities. Ecosphere, 4(3), 1-49.	Wall2013	bycatch fishing gears impacts marine fisheries data e.g gear highest rates turtle turtles conservation impact longline populations records regions rmus across among effort first found globally mortality net population population-level practices published regional species toward trawl within worldwide
Work, T. M., & Balazs, G. H. (2002). Necropsy findings in sea turtles taken as bycatch in the North Pacific longline fishery.	Work2002	turtles longline sea fisheries health caught balazs pacific pelagic 0 animals available caretta data dead diet evaluate fish hawaii-based interactions kleiber2 literature may mccracken1 mortality north observers probability recent status
Zeeberg, J., Corten, A., & de Graaf, E. (2006). Bycatch and release of pelagic megafauna in industrial trawler fisheries off Northwest Africa. Fisheries research, 78(2-3), 186-195.	Zeeb2006	bycatch megafauna northwest pelagic africa fisheries immediately subtropical trawl trawler
Combination of all article keywords		bycatch fisheries pacific turtles conservation data fishing marine turtle across estimates leatherback pelagic population sea species areas available countries eastern effort gear information interactions longline management mortality nesting ocean ports risk small-scale total trawl western

## Sheet: IndependentArticles
Number	Article
1	"Enhanced, coordinated conservation efforts required to avoid extinction of critically endangered Eastern Pacific leatherback turtles." Scientific Reports 10, no. 1 (2020): 4772.
2	Alfaro-Shigueto, J., Mangel, J. C., Darquea, J., Donoso, M., Baquero, A., Doherty, P. D., & Godley, B. J. (2018). Untangling the impacts of nets in the southeastern Pacific: Rapid assessment of marine turtle bycatch to set conservation priorities in small-scale fisheries. Fisheries research, 206, 185-192.
3	Clarke, S., Sato, M., Small, C., Sullivan, B., Inoue, Y., & Ochi, D. (2014). Bycatch in longline fisheries for tuna and tuna-like species: a global review of status and mitigation measures. FAO fisheries and aquaculture technical paper, 588, 1-199.
4	Coelho, R., Santos, M. N., Fernandez-Carvalho, J., & Amorim, S. (2015). Effects of hook and bait in a tropical northeast Atlantic pelagic longline fishery: part I—incidental sea turtle bycatch. Fisheries Research, 164, 302-311.
5	Huang, H. W. (2015). Incidental catch of seabirds and sea turtles by Taiwanese longline fleets in the Pacific Ocean. Fisheries Research, 170, 179-189.
6	Ortiz-Alvarez, C., Pajuelo, M., Grados, D., Abrego, M. E., Rebeca Barragan-Rocha, A., Barrantes, M., ... & Alfaro-Shigueto, J. (2020). Rapid assessments of leatherback small-scale fishery bycatch in internesting areas in the eastern Pacific Ocean. Frontiers in Marine Science, 6, 813.
7	Roe, J. H., Morreale, S. J., Paladino, F. V., Shillinger, G. L., Benson, S. R., Eckert, S. A., ... & Spotila, J. R. (2014). Predicting bycatch hotspots for endangered leatherback turtles on longlines in the Pacific Ocean. Proceedings of the Royal Society B: Biological Sciences, 281(1777), 20132559.
8	Swimmer, Y., Gutierrez, A., Bigelow, K., Barceló, C., Schroeder, B., Keene, K., ... & Foster, D. G. (2017). Sea turtle bycatch mitigation in US longline fisheries. Frontiers in Marine Science, 4, 260.
9	Wallace, B. P., Kot, C. Y., DiMatteo, A. D., Lee, T., Crowder, L. B., & Lewison, R. L. (2013). Impacts of fisheries bycatch on marine turtle populations worldwide: toward conservation and research priorities. Ecosphere, 4(3), 1-49.
10	Zollett, E. A. (2009). Bycatch of protected species and other species of concern in US east coast commercial fisheries. Endangered Species Research, 9(1), 49-59.
Bold	Indicated independent articles which overlap with selected articles in "Scoping Articles.Criteria".
