# Supplementary material for: A systematic review protocol for quantifying bycatch of critically endangered leatherback sea turtles within the Pacific Ocean basin
Source: Environ Evid. 2024 Nov 29;13:27. doi: 10.1186/s13750-024-00352-3 (PMC11605985; doi:10.1186/s13750-024-00352-3)
Supplement: Supplementary file 2 — Supplementary Material 2: Additional file 2 Example datasheet determine studies valid for inclusion. [file 13750_2024_352_MOESM2_ESM.xlsx]

## Sheet: Example.Datasheet
Mandatory parameters denoted with an asterisk*. Where cells are merged, at least one value of the merged cells must be filled				Sample					Phenomenon of interest					Design	Evaluation			Research type	Inclusion criteria
Citation	Abbreviation	Source	Literature type	Common name	Latin name	RMU	Lifestage	If sexed, sex	Gear type	Interaction: Active = caught, Passive = entangled	Number of vessels fishing	Length of time fishing (hours)	Fishing area covered (km^2)	Design	Number of turtles interacted with	Fate of turtles (proportion dead)	Number of turtle mortalities	Additional information; not captured in qualitative assessment of previous questions	Inclusion validity
*	*	*	*	*	*	*			*	*	*	*		*	*				Valid
Example	Exam2023	Peer-reviewed	academic	leatherback	Dermochelys coricacea	West	adult	NA	longline		1		100	experiment	2	0.5	1	One turtle released alive in "good" condition.	Not valid
