# Supplementary material for: A systematic review protocol for quantifying bycatch of critically endangered leatherback sea turtles within the Pacific Ocean basin
Source: Environ Evid. 2024 Nov 29;13:27. doi: 10.1186/s13750-024-00352-3 (PMC11605985; doi:10.1186/s13750-024-00352-3)
Supplement: Supplementary file 3 — Supplementary Material 3: Additional file 3 ROSES checklist. [file 13750_2024_352_MOESM3_ESM.xlsx]

## Sheet: Citation
Last updated: 24 October 2021
Please cite as: Konno K, Livoreil B, Pullin AS. 2021. Collaboration for Environmental Evidence Critical Appraisal Tool version 0.3 (prototype).
© 2021 the authors.

## Sheet: Criterion1
Criterion 1: Risk of confounding biases
Category	Checklist questions	Response option	Answer
General (please answer)	1.1. Is it possible for the impact of the exposure or the effectiveness of the intervention to be confounded in this study?	Yes
		Seemingly yes
		Seemingly no
		No
Conditional (answer if Y/SY to 1.1, otherwise select 'Not applicable')	1.2. Did the author(s) control for all the potential confounders?	Yes
		Seemingly yes
		Seemingly no
		No
		Unclear (No)
		Not applicable
Conditional (answer if N/SN/Unclear to 1.2, otherwise select 'Not applicable')	1.3. Is there any justifiable reason for not controlling for all the potential confounders (so that omission of some of the potential confounders is unlikely to influence the assessment of the effectiveness or impact)?	Yes
		Seemingly yes
		Seemingly no
		No
		Not applicable
Conditional (answer if Y/SY to 1.2 or 1.3, otherwise select 'Not applicable')	1.4. Were the potential confounders, that were controlled for, (and/or the instrumental variable used if applicable) likely to be measured accurately and precisely enough?	Yes
		Seemingly yes
		Seemingly no
		No
		Unclear (No)
		Not applicable
Conditional (answer if you have answered 1.4, otherwise select 'Not applicable')	1.5. Did the author(s) analyse the effect appropriately by taking into account the potential confounders, as well as the issue of accuracy and precision of the measurements of the potential confounders (and the instrumental variable if applicable)?	Yes
		Seemingly yes
		Seemingly no
		No
		Unclear (No)
		Not applicable
Optional (It is suggested that detailed rationale or empirical evidence be provided when predicting magnitude and direction of bias. Assessors may skip this optional checklist question if they feel unfeasible)	1.6. What are the predicted magnitude and the direction of bias due to confounding?	Intervention or exposure intolerably favoured
		Intervention or exposure tolerably favoured
		Comparator intolerably favoured
		Comparator tolerably favoured
		Intolerably towards no effect
		Tolerably towards no effect
		Intolerably away from no effect
		Tolerably away from no effect
		Unpredictable
		Skip
Judgement about risk of bias for the criterion
Please finalise your judgement about risk of bias for this criterion usign the algorithm.		Low risk of bias
		Medium risk of bias
		High risk of bias
Reason for deviationo from the suggested judgement about risk of bias
Reason for deviation: NA

## Sheet: Criterion2
Criterion 2: Risk of post-intervention/exposure selection biases
Category	Checklist questions	Response option	Answer
General (please answer whichever suitable)	2.1.a. Was the selection of subjects or areas after intervention or exposure random or systematic (i.e., based on random or systematic sampling), and exchangeability between groups could be assumed based on the selection approach? OR 2.1.b. Was the entire (or nearly entire) population of inference followed-up after intervention or exposure, and exchangeability between before and after groups coul…	Yes (2.1.a)
		Seemingly yes (2.1.a)
		Seemingly no (2.1.a)
		No (2.1.a)
		Unclear (No) (2.1.a)
		Yes (2.1.b)
		Seemingly yes (2.1.b)
		Seemingly no (2.1.b)
		No (2.1.b)
		Unclear (No) (2.1.b)
General (please answer)	2.2. Was/were the researcher(s) unaware (or blinded) of the selection of subjects or areas?	Yes
		Seemingly yes
		Seemingly no
		No
		Unclear (No)
General (please answer)	2.3. After the start of the intervention/exposure or during the analysis, were any subjects or areas excluded or lost from the study or analysis?	Yes
		Seemingly yes
		Seemingly no
		No
		Unclear (Yes)
Conditional (answer if N/SN/Unclear to 2.1, or Y/SY/Unclear to 2.3, otherwise select 'Not applicable')	2.4. Were the subjects or areas included in the study (or analysis) comparable between groups and so they allowed a valid comparison to be made (i.e., exchangeability or conditional exchangeability between groups could be assumed)?	Yes
		Seemingly yes
		Seemingly no
		No
		Unclear (No)
		Not applicable
Conditional (answer if N/SN/Unclear to 2.4, otherwise select 'Not applicable')	2.5. Were the difference(s) between groups likely to be explained by the intervention/exposure or a variable influenced by the intervention/exposure (including the outcome)?	Yes
		Seemingly yes
		Seemingly no
		No
		Unclear (Yes)
		Not applicable
Conditional (answer if Y/SY/Unclear to 2.5, otherwise select 'Not applicable')	2.6. Did the author(s) adjust for the potential post-intervention/exposure selection bias in an appropriate way?	Yes
		Seemingly yes
		Seemingly no
		No
		Unclear (Yes)
		Not applicable
Optional (It is suggested that detailed rationale or empirical evidence be provided when predicting magnitude and direction of bias. Assessors may skip this optional checklist question if they feel unfeasible)	2.7. What are the predicted magnitude and the direction of bias arising from systematic differences in the selection of subjects or areas into the study or analysis after intervention or exposure?	Intervention or exposure intolerably favoured
		Intervention or exposure tolerably favoured
		Comparator intolerably favoured
		Comparator tolerably favoured
		Intolerably towards no effect
		Tolerably towards no effect
		Intolerably away from no effect
		Tolerably away from no effect
		Unpredictable
		Skip
Judgement about risk of bias for the criterion
Please finalise your judgement about risk of bias for this criterion usign the algorithm.		Low risk of bias
		Medium risk of bias
		High risk of bias
Reason for deviationo from the suggested judgement about risk of bias
Reason for deviation: NA

## Sheet: Criterion3
Criterion 3: Risk of misclassified comparison biases (observational studies only)
Category	Checklist questions	Response option	Answer
Conditional (answer if type of the study is observational, otherwise select ‘not applicable’)	3.1. Were the intervention or exposure (group) and the comparator (group) of interest sufficiently well-defined so that no meaningful vagueness remains for the intended assessment of causal effect of interest?	Yes
		Seemingly yes
		Seemingly no
		No
		Unclear (No)
		Not applicable
Conditional (answer if type of the study is observational, otherwise select ‘not applicable’)	3.2. Were the observed intervention or exposure (group) and the comparator (group) appropriate for the intended assessment of causal effect (i.e., causal effect of interest)?	Yes
		Seemingly yes
		Seemingly no
		No
		Unclear (No)
		Not applicable
Conditional (answer if type of the study is observational, otherwise select ‘not applicable’)	3.3. Might measure or classification of the observed exposure, intervention or comparator (group) have been incorrect due to error or influence of some knowledge, experience or desire?	Yes
		Seemingly yes
		Seemingly no
		No
		Unclear (Yes)
		Not applicable
Optional (It is suggested that detailed rationale or empirical evidence be provided when predicting magnitude and direction of bias. Assessors may skip this optional checklist question if they feel unfeasible. Select ‘not applicable’ if experimental treatments are applied)	3.4. What are the predicted magnitude and the direction of bias arising from misclassification or measurement of intervention, exposure and/or comparator?	Intervention or exposure intolerably favoured
		Intervention or exposure tolerably favoured
		Comparator intolerably favoured
		Comparator tolerably favoured
		Intolerably towards no effect
		Tolerably towards no effect
		Intolerably away from no effect
		Tolerably away from no effect
		Unpredictable
		Not applicable
		Skip
Judgement about risk of bias for the criterion
Please finalise your judgement about risk of bias for this criterion usign the algorithm.		Low risk of bias
		Medium risk of bias
		High risk of bias
		Not applicable
Reason for deviationo from the suggested judgement about risk of bias
Reason for deviation: NA

## Sheet: Criterion4
Criterion 4: Risk of performance biases (experimental studies only)
Category	Checklist questions	Response option	Answer
Conditional (answer if experimental treatments are applied in the study, otherwise select ‘not applicable’)	4.1. Were any of the persons, who applied or received treatments (intervention, exposure, alternative intervention, alternative exposure, or control), aware of the hypothesis that was being tested or the comparison that was being made?	Yes
		Seemingly yes
		Seemingly no
		No
		Unclear (Yes)
		Not applicable
Conditional (answer if experimental treatments are applied in the study, otherwise select ‘not applicable’)	4.2. Were there any alterations of intervention/exposure or control treatments of interest that might have an impact on the effectiveness of the intervention or the impact of the exposure?	Yes
		Seemingly yes
		Seemingly no
		No
		Unclear (Yes)
		Not applicable
Conditional (answer if Y/SY/Unclear to 4.2, otherwise select 'Not applicable')	4.3. Were these deviated treatments unbalanced between intervention or exposure groups (when comparing two interventions or exposures), or inaccurately taken into account (when comparing intervention or exposure vs. control, and thus it might have influenced the estimate of impact or effectiveness?	Yes
		Seemingly yes
		Seemingly no
		No
		Unclear (Yes)
		Not applicable
Conditional (answer if experimental treatments are applied in the study, otherwise select ‘not applicable’)	4.4. Were both exposure/intervention and comparator treatments initiated and implemented as intended (or occurred as recorded) for all, or nearly all, subjects or areas?	Yes
		Seemingly yes
		Seemingly no
		No
		Unclear (No)
		Not applicable
Conditional (answer if Y/SY/Unclear to 4.2, or N/SN/Unclear to 4.4, otherwise select 'Not applicable')	4.5. Are the used analysis methods of the impact of the exposure or the effectiveness of the intervention appropriate in relation to bias due to altered treatment procedure of interest?	Yes
		Seemingly yes
		Seemingly no
		No
		Unclear (No)
		Not applicable
Optional (It is suggested that detailed rationale or empirical evidence be provided when predicting magnitude and direction of bias. Assessors may skip this optional checklist question if they feel unfeasible. Select ‘not applicable’ if no experimental treatments are applied)	4.6. What are the predicted magnitude and the direction of bias due to altered treatment procedure of interest?	Intervention or exposure intolerably favoured
		Intervention or exposure tolerably favoured
		Comparator intolerably favoured
		Comparator tolerably favoured
		Intolerably towards no effect
		Tolerably towards no effect
		Intolerably away from no effect
		Tolerably away from no effect
		Unpredictable
		Not applicable
		Skip
Judgement about risk of bias for the criterion
Please finalise your judgement about risk of bias for this criterion usign the algorithm.		Low risk of bias
		Medium risk of bias
		High risk of bias
		Not applicable
Reason for deviationo from the suggested judgement about risk of bias
Reason for deviation: NA

## Sheet: Criterion5
Criterion 5: Risk of detection biases
Category	Checklist questions	Response option	Answer
General (please answer)	5.1. Was there any way for the outcome measure to be affected by knowledge of the exposure, intervention, subjects or areas, or desire for certain outcome?	Yes
		Seemingly yes
		Seemingly no
		No
		Unclear (Yes)
General (please answer)	5.2. Was the measured outcome appropriate for the intended assessment of causal effect (i.e., causal effect of interest)?	Yes
		Seemingly yes
		Seemingly no
		No
		Unclear (No)
General (please answer)	5.3. Were the methods for measuring the outcome data the same across the groups?	Yes
		Seemingly yes
		Seemingly no
		No
		Unclear (No)
Conditional (answer if N/SN/Unclear to 5.3)	5.4. Were the potential differences in measured outcomes between groups investigated and adjusted/corrected if necessary?	Yes
		Seemingly yes
		Seemingly no
		No
		Unclear (Yes)
		Not applicable
Optional (It is suggested that detailed rationale or empirical evidence be provided when predicting magnitude and direction of bias. Assessors may skip this optional checklist question if they feel unfeasible)	5.4. What are the predicted magnitude and the direction of bias arising from systematic differences in measurement of outcomes?	Intervention or exposure intolerably favoured
		Intervention or exposure tolerably favoured
		Comparator intolerably favoured
		Comparator tolerably favoured
		Intolerably towards no effect
		Tolerably towards no effect
		Intolerably away from no effect
		Tolerably away from no effect
		Unpredictable
		Skip
Judgement about risk of bias for the criterion
Please finalise your judgement about risk of bias for this criterion usign the algorithm.		Low risk of bias
		Medium risk of bias
		High risk of bias
Reason for deviationo from the suggested judgement about risk of bias
Reason for deviation: NA

## Sheet: Criterion6
Criterion 6: Risk of outcome reporting biases
Category	Checklist questions	Response option	Answer
General (please answer)	6.1. Are the reported relevant outcome data (or effect estimate) likely to be of (or based on) selected measurements of the outcome?	Yes
		Seemingly yes
		Seemingly no
		No
		Unclear (Yes)
General (please answer)	6.2. Are relevant outcome data likely to be unreported for some subgroup(s)?	Yes
		Seemingly yes
		Seemingly no
		No
		Unclear (Yes)
General (please answer)	6.3. Is/are the analysis/analyses of the causal relationship of interest (intervention-outcome or exposure-outcome) likely to be partially reported?	Yes
		Seemingly yes
		Seemingly no
		No
		Unclear (Yes)
Optional (It is suggested that detailed rationale or empirical evidence be provided when predicting magnitude and direction of bias. Assessors may skip this optional checklist question if they feel unfeasible)	6.4. What are the predicted magnitude and the direction of bias in reporting of study findings?	Intervention or exposure intolerably favoured
		Intervention or exposure tolerably favoured
		Comparator intolerably favoured
		Comparator tolerably favoured
		Intolerably towards no effect
		Tolerably towards no effect
		Intolerably away from no effect
		Tolerably away from no effect
		Unpredictable
		Skip
Judgement about risk of bias for the criterion
Please finalise your judgement about risk of bias for this criterion usign the algorithm.		Low risk of bias
		Medium risk of bias
		High risk of bias
Reason for deviationo from the suggested judgement about risk of bias
Reason for deviation: NA

## Sheet: Criterion7
Criterion 7: Risk of outcome assessment biases
Category	Checklist questions	Response option	Answer
General (please answer)	7.1. Was/were the person(s), who estimated the effectiveness of the intervention or the impact of the exposure, aware of the exposure or intervention received by subjects or areas?	Yes
		Seemingly yes
		Seemingly no
		No
		Unclear (Yes)
General (please answer)	7.2. Is it likely that there is/are error(s) or inappropriate methods in the applied descriptive statistical analyses?	Yes
		Seemingly yes
		Seemingly no
		No
		Unclear (Yes)
Conditional (answer if inferential statistics are applied, otherwise select ‘not applicable’)	7.3. Is it likely that there is/are error(s) in the applied inferential statistics (including null hypothesis testing, estimation, coding)?	Yes
		Seemingly yes
		Seemingly no
		No
		Unclear (Yes)
		Not applicable
Conditional (answer if inferential statistics are applied, otherwise select ‘not applicable’)	7.4. Were assumptions for the applied inferential statistics violated or the applied inferential statistical methods inappropriate for the inferential goal(s)?	Yes
		Seemingly yes
		Seemingly no
		No
		Unclear (Yes)
		Not applicable
Optional (It is suggested that detailed rationale or empirical evidence be provided when predicting magnitude and direction of bias. Assessors may skip this optional checklist question if they feel unfeasible)	7.5. What are the predicted magnitude and the direction of bias due to error in applied statistical methods?	Intervention or exposure intolerably favoured
		Intervention or exposure tolerably favoured
		Comparator intolerably favoured
		Comparator tolerably favoured
		Intolerably towards no effect
		Tolerably towards no effect
		Intolerably away from no effect
		Tolerably away from no effect
		Unpredictable
		Skip
Judgement about risk of bias for the criterion
Please finalise your judgement about risk of bias for this criterion usign the algorithm.		Low risk of bias
		Medium risk of bias
		High risk of bias
Reason for deviationo from the suggested judgement about risk of bias
Reason for deviation: NA

## Sheet: Overall
Judgement about risk of bias for the seven individual criteria
Once you have made judgements about risks of bias for all the criteria, the recorded judgements should appear below. If you did not record your judgements, the cells indicate '0', meaning you have not added any values in the corresponding sheets.
Criterion1	Criterion2	Criterion3	Criterion4	Criterion5	Criterion6	Criterion7
0	0	0	0	0	0	0
Overall judgement about risk of bias for this study result (estimate of effectiveness of intervention or impact of exposure)
Overall risk of bias judgement					Reason for deviation	Overall judgement
Overall low risk of bias	a study is considered to have low risk of bias for all risk-of-bias criteria for the findings				Reason for deviation: NA
Overall medium risk of bias	a study is considered to have medium risk of bias in at least one risk-of-bias criterion, but not to have high risk of bias for any risk-of-bias-criteria for the findings
Overall high risk of bias	a study is considered to have high risk of bias in at least one risk-of-bias criterion for the findings

## Sheet: All_decisions
Study findings ID	Criterion 1								Criterion 2									Criterion 3						Criterion 4								Criterion 5							Criterion 6						Criterion 7
	General (please answer)	Conditional (answer if Y/SY to 1.1, otherwise select 'Not applicable')	Conditional (answer if N/SN/Unclear to 1.2, otherwise select 'Not applicable')	Conditional (answer if Y/SY to 1.2 or 1.3, otherwise select 'Not applicable')	Conditional (answer if you have answered 1.4, otherwise select 'Not applicable')	Optional (It is suggested that detailed rationale or empirical evidence be provided when predicting magnitude and direction of bias. Assessors may skip this optional checklist question if they feel unfeasible)	Please finalise your judgement about risk of bias for this criterion usign the algorithm.	Reason for deviationo from the suggested judgement about risk of bias	General (please answer whichever suitable)	General (please answer)	General (please answer)	Conditional (answer if N/SN/Unclear to 2.1, or Y/SY/Unclear to 2.3, otherwise select 'Not applicable')	Conditional (answer if N/SN/Unclear to 2.4, otherwise select 'Not applicable')	Conditional (answer if Y/SY/Unclear to 2.5, otherwise select 'Not applicable')	Optional (It is suggested that detailed rationale or empirical evidence be provided when predicting magnitude and direction of bias. Assessors may skip this optional checklist question if they feel unfeasible)	Please finalise your judgement about risk of bias for this criterion usign the algorithm.	Reason for deviationo from the suggested judgement about risk of bias	Conditional (answer if type of the study is observational, otherwise select ‘not applicable’)	Conditional (answer if type of the study is observational, otherwise select ‘not applicable’)	Conditional (answer if type of the study is observational, otherwise select ‘not applicable’)	Optional (It is suggested that detailed rationale or empirical evidence be provided when predicting magnitude and direction of bias. Assessors may skip this optional checklist question if they feel unfeasible. Select ‘not applicable’ if experimental treatments are applied)	Please finalise your judgement about risk of bias for this criterion usign the algorithm.	Reason for deviationo from the suggested judgement about risk of bias	Conditional (answer if experimental treatments are applied in the study, otherwise select ‘not applicable’)	Conditional (answer if experimental treatments are applied in the study, otherwise select ‘not applicable’)	Conditional (answer if Y/SY/Unclear to 4.2, otherwise select 'Not applicable')	Conditional (answer if experimental treatments are applied in the study, otherwise select ‘not applicable’)	Conditional (answer if Y/SY/Unclear to 4.2, or N/SN/Unclear to 4.4, otherwise select 'Not applicable')	Optional (It is suggested that detailed rationale or empirical evidence be provided when predicting magnitude and direction of bias. Assessors may skip this optional checklist question if they feel unfeasible. Select ‘not applicable’ if no experimental treatments are applied)	Please finalise your judgement about risk of bias for this criterion usign the algorithm.	Reason for deviationo from the suggested judgement about risk of bias	General (please answer)	General (please answer)	General (please answer)	Conditional (answer if N/SN/Unclear to 5.3)	Optional (It is suggested that detailed rationale or empirical evidence be provided when predicting magnitude and direction of bias. Assessors may skip this optional checklist question if they feel unfeasible)	Please finalise your judgement about risk of bias for this criterion usign the algorithm.	Reason for deviationo from the suggested judgement about risk of bias	General (please answer)	General (please answer)	General (please answer)	Optional (It is suggested that detailed rationale or empirical evidence be provided when predicting magnitude and direction of bias. Assessors may skip this optional checklist question if they feel unfeasible)	Please finalise your judgement about risk of bias for this criterion usign the algorithm.	Reason for deviationo from the suggested judgement about risk of bias	General (please answer)	General (please answer)	Conditional (answer if inferential statistics are applied, otherwise select ‘not applicable’)	Conditional (answer if inferential statistics are applied, otherwise select ‘not applicable’)	Optional (It is suggested that detailed rationale or empirical evidence be provided when predicting magnitude and direction of bias. Assessors may skip this optional checklist question if they feel unfeasible)
	1.1. Is it possible for the impact of the exposure or the effectiveness of the intervention to be confounded in this study?	1.2. Did the author(s) control for all the potential confounders?	1.3. Is there any justifiable reason for not controlling for all the potential confounders (so that omission of some of the potential confounders is unlikely to influence the assessment of the effectiveness or impact)?	1.4. Were the potential confounders, that were controlled for, (and/or the instrumental variable used if applicable) likely to be measured accurately and precisely enough?	1.5. Did the author(s) analyse the effect appropriately by taking into account the potential confounders, as well as the issue of accuracy and precision of the measurements of the potential confounders (and the instrumental variable if applicable)?	1.6. What are the predicted magnitude and the direction of bias due to confounding?	Risk of bias for criterion 1		2.1.a. Was the selection of subjects or areas after intervention or exposure random or systematic (i.e., based on random or systematic sampling), and exchangeability between groups could be assumed based on the selection approach? OR 2.1.b. Was the entire (or nearly entire) population of inference followed-up after intervention or exposure, and exchangeability between before and after groups coul…	2.2. Was/were the researcher(s) unaware (or blinded) of the selection of subjects or areas?	2.3. After the start of the intervention/exposure or during the analysis, were any subjects or areas excluded or lost from the study or analysis?	2.4. Were the subjects or areas included in the study (or analysis) comparable between groups and so they allowed a valid comparison to be made (i.e., exchangeability or conditional exchangeability between groups could be assumed)?	2.5. Were the difference(s) between groups likely to be explained by the intervention/exposure or a variable influenced by the intervention/exposure (including the outcome)?	2.6. Did the author(s) adjust for the potential post-intervention/exposure selection bias in an appropriate way?	2.7. What are the predicted magnitude and the direction of bias arising from systematic differences in the selection of subjects or areas into the study or analysis after intervention or exposure?	Risk of bias for criterion 2		3.1. Were the intervention or exposure (group) and the comparator (group) of interest sufficiently well-defined so that no meaningful vagueness remains for the intended assessment of causal effect of interest?	3.2. Were the observed intervention or exposure (group) and the comparator (group) appropriate for the intended assessment of causal effect (i.e., causal effect of interest)?	3.3. Might measure or classification of the observed exposure, intervention or comparator (group) have been incorrect due to error or influence of some knowledge, experience or desire?	3.4. What are the predicted magnitude and the direction of bias arising from misclassification or measurement of intervention, exposure and/or comparator?	Risk of bias for criterion 3		4.1. Were any of the persons, who applied or received treatments (intervention, exposure, alternative intervention, alternative exposure, or control), aware of the hypothesis that was being tested or the comparison that was being made?	4.2. Were there any alterations of intervention/exposure or control treatments of interest that might have an impact on the effectiveness of the intervention or the impact of the exposure?	4.3. Were these deviated treatments unbalanced between intervention or exposure groups (when comparing two interventions or exposures), or inaccurately taken into account (when comparing intervention or exposure vs. control, and thus it might have influenced the estimate of impact or effectiveness?	4.4. Were both exposure/intervention and comparator treatments initiated and implemented as intended (or occurred as recorded) for all, or nearly all, subjects or areas?	4.5. Are the used analysis methods of the impact of the exposure or the effectiveness of the intervention appropriate in relation to bias due to altered treatment procedure of interest?	4.6. What are the predicted magnitude and the direction of bias due to altered treatment procedure of interest?	Risk of bias for criterion 4		5.1. Was there any way for the outcome measure to be affected by knowledge of the exposure, intervention, subjects or areas, or desire for certain outcome?	5.2. Was the measured outcome appropriate for the intended assessment of causal effect (i.e., causal effect of interest)?	5.3. Were the methods for measuring the outcome data the same across the groups?	5.4. Were the potential differences in measured outcomes between groups investigated and adjusted/corrected if necessary?	5.4. What are the predicted magnitude and the direction of bias arising from systematic differences in measurement of outcomes?	Risk of bias for criterion 5		6.1. Are the reported relevant outcome data (or effect estimate) likely to be of (or based on) selected measurements of the outcome?	6.2. Are relevant outcome data likely to be unreported for some subgroup(s)?	6.3. Is/are the analysis/analyses of the causal relationship of interest (intervention-outcome or exposure-outcome) likely to be partially reported?	6.4. What are the predicted magnitude and the direction of bias in reporting of study findings?	Risk of bias for criterion 6		7.1. Was/were the person(s), who estimated the effectiveness of the intervention or the impact of the exposure, aware of the exposure or intervention received by subjects or areas?	7.2. Is it likely that there is/are error(s) or inappropriate methods in the applied descriptive statistical analyses?	7.3. Is it likely that there is/are error(s) in the applied inferential statistics (including null hypothesis testing, estimation, coding)?	7.4. Were assumptions for the applied inferential statistics violated or the applied inferential statistical methods inappropriate for the inferential goal(s)?	7.5. What are the predicted magnitude and the direction of bias due to error in applied statistical methods?
e.g. 1	0	0	0	0	0	0	0	Reason for deviation: NA	0	0	0	0	0	0	0	0	Reason for deviation: NA	0	0	0	0	0	Reason for deviation: NA	0	0	0	0	0	0	0	Reason for deviation: NA	0	0	0	0	0	0	Reason for deviation: NA	0	0	0	0	0	Reason for deviation: NA	0	0	0	0	0
[truncated: 4 more columns]
